# Supplementary material for: The Botrytis cinerea Crh1 transglycosylase is a cytoplasmic effector triggering plant cell death and defense response
Source: Nat Commun. 2021 Apr 12;12:2166. doi: 10.1038/s41467-021-22436-1 (PMC8042016; doi:10.1038/s41467-021-22436-1)
Supplement: Supplementary file 4 — Source Data [file 41467_2021_22436_MOESM4_ESM.xlsx]

## Sheet: Figure 3a
Necrosis/Total area (%)
SPBcCrh1-MBcXYG1	SPBcCrh1-BcCrh121-74-MBcXYG1			SPBcCrh1-MBcXYG1		SPBcCrh1-BcCrh121-74-MBcXYG1
69.9029	5.27778			Total area	Necrosis area	Total area	Necrosis area
71.5232	4			103	72	72	3.8
48.7179	3.2967			151	108	115	4.6
54.5455	3			78	38	91	3
44.3478	3.125			44	24	100	3
47.0588	3.48485			115	51	80	2.5
46.5753	5			68	32	66	2.3
40.4255	8.54701			73	34	50	2.5
53.1646	6.03448			47	19	117	10
				79	42	116	7
Group 1	Group 2	P	Significant?
SPBcCrh1-MBcXYG1	SPBcCrh1-BcCrh121-74-MBcXYG1	6.04609e-10	Yes

## Sheet: Figure 4a, b, d
	Figure 4a				Figure 4b				Figure 4d
	Staining intensity				Callose deposition/mm2				72 hpi lesion diameter (cm)
	GFP	BcCrh1	BcMCrh1		GFP	BcCrh1	BcMCrh1		GFP	BcCrh1
	5660.19	22076.5	22115.9		0	32.4786	34.188		2.5	1.8
	5719	23540.6	19522.6		0	22.2222	32.4786		2.7	1.9
	4399.31	27028	30897.4		0	17.094	27.3504		2.5	1.8
	4494.32	31962.9	21745.1		0	32.4786	25.641		2.3	1.6
	4293.82	21758.5	20892.8		0	23.9316	25.641		2.4	2.2
	2238.58	26548.8	16672.1		0	32.4786	35.8974		2.2	2
	3194.04	24613.8	19270.7		0	29.0598	22.2222		2.2	1.6
	2576.19	23870.8	34918.9		0	29.0598	27.3504		2	1.8
	3074.15	23877.2	20808.2		0	27.3504	30.7692		2.5	2
	9736.21	25526.9	14615		0	27.3504	23.9316		2.2	1.7
	2455.23	32113.2	12338.1						2	1.5
	3440.19	36658.1	25265.3						2.1	1.5
	9990.16	21521.6	20567.3
	3985.35	18516.2	42130.5
	7065.68	30580.7	19953
Group 1	Group 2	P	Significant?		Group 1	Group 2	P	Significant?		Group 1	Group 2	P	Significant?
GFP	BcCrh1	6.52735e-15	Yes		GFP	BcMCrh1	1.15737e-13	Yes		GFP	BcMCrh1	8.26344e-06	Yes
GFP	BcMCrh1	2.98254e-09	Yes		GFP	BcCrh1	1.29586e-12	Yes
BcCrh1	BcMCrh1	0.184885	No		BcCrh1	BcMCrh1	0.58433	No

## Sheet: Figure 4c
			0 hr									24 hr									48 hr										24 hr					48 hr
GluB		GFP	0.00739216	0.00650113	0.00755978	0.00625208	0.00549848	0.00639386	0.00675966	0.00594487	0.00691294	0.795701	0.638041	0.697161	0.755373	0.605703	0.661827	0.852385	0.683493	0.746825	2.2225	2.22946	2.16419	2.40755	2.41508	2.34438	2.31297	2.32021	2.25228	GluB	Group 1	Group 2	P	Significant?		Group 1	Group 2	P	Significant?
		BcCrh1	0.00739216	0.00650113	0.00755978	0.00625208	0.00549848	0.00639386	0.00675966	0.00594487	0.00691294	1.92392	1.70465	1.92265	1.96893	1.74453	1.96764	1.90463	1.68756	1.90338	5.92437	5.24704	5.63782	6.75875	5.98602	6.43184	5.89812	5.22378	5.61283		GFP	BcCrh1	3.30555e-14	Yes		GFP	BcCrh1	5.13459e-13	Yes
		MBcCrh1	0.00739216	0.00650113	0.00755978	0.00625208	0.00549848	0.00639386	0.00675966	0.00594487	0.00691294	2.59024	3.32369	3.14562	2.23877	2.87269	2.71878	1.97304	2.53172	2.39608	5.26854	6.43351	5.84387	6.30871	7.70368	6.99763	5.31839	6.49437	5.89916		GFP	MBcCrh1	4.56192e-10	Yes		GFP	MBcCrh1	6.98468e-11	Yes
																															BcCrh1	MBcCrh1	6.87477e-05	Yes		BcCrh1	MBcCrh1	0.222258	No
			0 hr									24 hr									48 hr										24 hr					48 hr
OPR3		GFP	0.139637	0.142439	0.151039	0.154011	0.157101	0.166587	0.158848	0.162035	0.171819	0.271024	0.295971	0.272195	0.296639	0.323944	0.297921	0.267817	0.292468	0.268973	0.213675	0.209271	0.215612	0.203085	0.1989	0.204927	0.205271	0.20104	0.207132	OPR3	Group 1	Group 2	P	Significant?		Group 1	Group 2	P	Significant?
		BcCrh1	0.139637	0.142439	0.151039	0.154011	0.157101	0.166587	0.158848	0.162035	0.171819	0.356405	0.315786	0.356171	0.372126	0.329715	0.371882	0.362244	0.320959	0.362006	0.381851	0.338194	0.363381	0.43669	0.386763	0.415568	0.457911	0.405558	0.435762		GFP	BcCrh1	7.41191e-06	Yes		GFP	BcCrh1	6.90407e-11	Yes
		MBcCrh1	0.139637	0.142439	0.151039	0.154011	0.157101	0.166587	0.158848	0.162035	0.171819	0.610768	0.783712	0.741723	0.55746	0.715308	0.676984	0.567332	0.727975	0.688973	0.853902	1.04271	0.94715	0.779733	0.952145	0.86488	0.787935	0.962161	0.873979		GFP	MBcCrh1	1.685e-10	Yes		GFP	MBcCrh1	6.36975e-14	Yes
																															BcCrh1	MBcCrh1	2.50688e-09	Yes		BcCrh1	MBcCrh1	4.17473e-11	Yes
			0 hr									24 hr									48 hr										24 hr					48 hr
NPR1		GFP	0.0295324	0.029484	0.0274485	0.0345348	0.0344781	0.0320978	0.0344779	0.0344213	0.0320449	0.0660341	0.0755576	0.0724064	0.0721828	0.0825931	0.0791486	0.0774743	0.0886477	0.0849507	0.0632671	0.0602253	0.0695894	0.0631408	0.0601051	0.0694505	0.0647972	0.0616819	0.0712725	NPR1	Group 1	Group 2	P	Significant?		Group 1	Group 2	P	Significant?
		BcCrh1	0.0295324	0.029484	0.0274485	0.0345348	0.0344781	0.0320978	0.0344779	0.0344213	0.0320449	0.190314	0.196685	0.184586	0.137499	0.142102	0.133361	0.145559	0.150433	0.141179	0.113995	0.11007	0.120432	0.130696	0.126196	0.138076	0.143098	0.138171	0.151178		GFP	BcCrh1	7.97473e-08	Yes		GFP	BcCrh1	3.17461e-10	Yes
		MBcCrh1	0.0295324	0.029484	0.0274485	0.0345348	0.0344781	0.0320978	0.0344779	0.0344213	0.0320449	0.262819	0.24855	0.259748	0.247427	0.233993	0.244535	0.229496	0.217036	0.226814	0.305688	0.257776	0.295401	0.240298	0.202635	0.232211	0.24602	0.20746	0.237741		GFP	MBcCrh1	2.9668e-15	Yes		GFP	MBcCrh1	4.51848e-11	Yes
																															BcCrh1	MBcCrh1	2.5552e-07	Yes		BcCrh1	MBcCrh1	7.00298e-08	Yes
			0 hr									24 hr									48 hr										24 hr					48 hr
PR1a		GFP	0.0799735	0.0648508	0.0668585	0.0888812	0.072074	0.0743054	0.0647169	0.0524791	0.0541038	40.1339	35.4756	44.8954	39.8374	35.2135	44.5637	43.2976	38.2721	48.4344	160.857	205.186	203.964	163.965	209.15	207.904	180.712	230.512	229.14	PR1a	Group 1	Group 2	P	Significant?		Group 1	Group 2	P	Significant?
		BcCrh1	0.0799735	0.0648508	0.0668585	0.0888812	0.072074	0.0743054	0.0647169	0.0524791	0.0541038	130.381	160.247	152.754	160.181	196.873	187.669	124.782	153.365	146.195	722.24	744.365	656.261	605.908	624.47	550.556	702.955	724.49	638.738		GFP	BcCrh1	1.2987e-10	Yes		GFP	BcCrh1	9.36165e-13	Yes
		MBcCrh1	0.0799735	0.0648508	0.0668585	0.0888812	0.072074	0.0743054	0.0647169	0.0524791	0.0541038	362.19	338.828	406.518	297.42	278.236	333.821	313.425	293.208	351.785	1129.1	1099.8	1119.13	1156.4	1126.39	1146.19	1122.75	1093.62	1112.84		GFP	MBcCrh1	3.00776e-13	Yes		GFP	MBcCrh1	9.96271e-23	Yes
																															BcCrh1	MBcCrh1	5.45946e-09	Yes		BcCrh1	MBcCrh1	7.36365e-13	Yes
			0 hr									24 hr									48 hr										24 hr					48 hr
PI-II		GFP	0.00169183	0.00168906	0.00157245	0.00138305	0.00138078	0.00128546	0.00149527	0.00149281	0.00138976	0.0286195	0.0295776	0.0277582	0.0306656	0.0316923	0.0297428	0.0170007	0.0175699	0.0164891	0.430801	0.415968	0.455126	0.439287	0.424162	0.464092	0.439287	0.424162	0.464092	PI-II	Group 1	Group 2	P	Significant?		Group 1	Group 2	P	Significant?
		BcCrh1	0.00169183	0.00168906	0.00157245	0.00138305	0.00138078	0.00128546	0.00149527	0.00149281	0.00138976	0.116068	0.132807	0.127268	0.113389	0.129742	0.124331	0.113389	0.129742	0.124331	0.840706	0.800286	0.862793	0.883745	0.841256	0.906963	0.861503	0.820083	0.884136		GFP	BcCrh1	1.7573e-15	Yes		GFP	BcCrh1	4.34427e-16	Yes
		MBcCrh1	0.00169183	0.00168906	0.00157245	0.00138305	0.00138078	0.00128546	0.00149527	0.00149281	0.00138976	0.157853	0.149283	0.156009	0.155959	0.147491	0.154136	0.16359	0.154708	0.161678	43.1679	39.0147	41.7151	45.9866	41.5621	44.4389	43.0569	38.9144	41.6079		GFP	MBcCrh1	1.27648e-18	Yes		GFP	MBcCrh1	1.53766e-19	Yes
																															BcCrh1	MBcCrh1	1.10084e-08	Yes		BcCrh1	MBcCrh1	1.80577e-19	Yes
			0 hr									24 hr									48 hr										24 hr					48 hr
LRR22		GFP	0.0158922	0.0158661	0.0147707	0.0210644	0.0210298	0.019578	0.0162517	0.0162251	0.0151049	0.0196741	0.0225116	0.0215727	0.0200885	0.0229857	0.022027	0.0205024	0.0234593	0.0224809	0.0265444	0.0252682	0.029197	0.0187614	0.0178594	0.0206363	0.027159	0.0258532	0.029873	LRR22	Group 1	Group 2	P	Significant?		Group 1	Group 2	P	Significant?
		BcCrh1	0.0158922	0.0158661	0.0147707	0.0210644	0.0210298	0.019578	0.0162517	0.0162251	0.0151049	0.0302584	0.0312714	0.0293478	0.0356131	0.0368054	0.0345414	0.0304867	0.0315074	0.0295693	0.0339767	0.0328068	0.0358952	0.0420038	0.0405576	0.0443756	0.0382278	0.0369116	0.0403863		GFP	BcCrh1	2.09369e-08	Yes		GFP	BcCrh1	2.63669e-06	Yes
		MBcCrh1	0.0158922	0.0158661	0.0147707	0.0210644	0.0210298	0.019578	0.0162517	0.0162251	0.0151049	0.056098	0.0530523	0.0554425	0.0421084	0.0398222	0.0416163	0.0425633	0.0402525	0.042066	0.0238565	0.0201173	0.0230536	0.0221125	0.0186467	0.0213683	0.0246713	0.0208044	0.023841		GFP	MBcCrh1	1.53982e-08	Yes		GFP	MBcCrh1	0.138624	No
																															BcCrh1	MBcCrh1	4.08159e-05	Yes		BcCrh1	MBcCrh1	4.56661e-09	Yes
			0 hr									24 hr									48 hr										24 hr					48 hr
Acs6		GFP	0.107016	0.0867794	0.089466	0.100441	0.0814478	0.0839693	0.115974	0.0940434	0.0969549	0.102487	0.0905914	0.114646	0.0737473	0.0651875	0.0824967	0.108387	0.0958066	0.121246	0.103788	0.13239	0.131602	0.102623	0.130903	0.130124	0.0851732	0.108645	0.107998	Acs6	Group 1	Group 2	P	Significant?		Group 1	Group 2	P	Significant?
		BcCrh1	0.107016	0.0867794	0.089466	0.100441	0.0814478	0.0839693	0.115974	0.0940434	0.0969549	0.348927	0.373339	0.355884	0.343991	0.368058	0.35085	0.340592	0.364421	0.347383	0.160709	0.165632	0.146028	0.152677	0.157354	0.138729	0.161904	0.166864	0.147113		GFP	BcCrh1	1.21917e-16	Yes		GFP	BcCrh1	1.29528e-05	Yes
		MBcCrh1	0.107016	0.0867794	0.089466	0.100441	0.0814478	0.0839693	0.115974	0.0940434	0.0969549	0.286375	0.30774	0.321424	0.308113	0.3311	0.345823	0.297008	0.319166	0.333358	0.398336	0.388	0.394819	0.33933	0.330525	0.336334	0.32714	0.318651	0.324252		GFP	MBcCrh1	2.937e-14	Yes		GFP	MBcCrh1	1.88324e-12	Yes
																															BcCrh1	MBcCrh1	8.58534e-05	Yes		BcCrh1	MBcCrh1	1.0239e-11	Yes
			0 hr									24 hr									48 hr										24 hr					48 hr
LoxD		GFP	0.028721	0.02329	0.024011	0.0345668	0.0280303	0.0288981	0.0345634	0.0280276	0.0288953	0.0591913	0.052321	0.0537823	0.0536688	0.0474395	0.0487644	0.0561674	0.0496481	0.0510347	0.0505091	0.0644282	0.0640446	0.0500178	0.0638016	0.0634217	0.0500178	0.0638016	0.0634217	LoxD	Group 1	Group 2	P	Significant?		Group 1	Group 2	P	Significant?
		BcCrh1	0.028721	0.02329	0.024011	0.0345668	0.0280303	0.0288981	0.0345634	0.0280276	0.0288953	0.0840434	0.0839015	0.0799788	0.0933621	0.0932045	0.0888469	0.0789341	0.0788008	0.0751166	0.0373876	0.038533	0.0339721	0.0319162	0.032894	0.0290006	0.0386579	0.0398421	0.0351263		GFP	BcCrh1	1.05482e-09	Yes		GFP	BcCrh1	7.28015e-08	Yes
		MBcCrh1	0.028721	0.02329	0.024011	0.0345668	0.0280303	0.0288981	0.0345634	0.0280276	0.0288953	0.133667	0.125045	0.150026	0.150902	0.141168	0.169371	0.13785	0.128958	0.154721	0.0374845	0.0365118	0.0371536	0.0490066	0.0477349	0.0485739	0.0376817	0.0367039	0.037349		GFP	MBcCrh1	2.47849e-12	Yes		GFP	MBcCrh1	1.25173e-05	Yes
																															BcCrh1	MBcCrh1	3.72891e-09	Yes		BcCrh1	MBcCrh1	0.122748	No

## Sheet: Figure 4e, f
			Figure 4a				Figure 4f
			48 hpi lesion diameter (cm)
			35S:GFP	35S:BcCrh1-1#	35S:BcCrh1-2#		NPR1				PR5				PAD4				PDF1.2				LOX3
			0.7	0.4	0.3		35S:GFP	35S:BcCrh1-1#	35S:BcCrh1-2#		35S:GFP	35S:BcCrh1-1#	35S:BcCrh1-2#		35S:GFP	35S:BcCrh1-1#	35S:BcCrh1-2#		35S:GFP	35S:BcCrh1-1#	35S:BcCrh1-2#		35S:GFP	35S:BcCrh1-1#	35S:BcCrh1-2#
			0.7	0.3	0.3		0.0015284	0.00618501	0.00271926		0.000543702	0.0113442	0.0106924		4.3582e-05	4.34483e-05	5.36295e-05		0.00223424	0.00541314	0.00481572		0.00799076	0.0192064	0.0199947
			0.6	0.5	0.4		0.00104406	0.00739899	0.00373105		0.000371404	0.01234	0.0130112		2.88145e-05	6.4768e-05	7.22735e-05		0.00314068	0.00794179	0.00587215		0.00736025	0.0253451	0.0202912
			0.7	0.5	0.5		0.00111497	0.00804528	0.00496474		0.00039663	0.0104288	0.0125181		2.16144e-05	7.84488e-05	5.77898e-05		0.00184966	0.00867346	0.00632224		0.00572183	0.0259914	0.0221335
			0.7	0.4	0.5		0.000902094	0.00491213	0.00218145		0.00131455	0.00900957	0.00857769		2.9771e-05	3.45066e-05	4.30227e-05		0.00152622	0.00429911	0.00386327		0.00545851	0.0152537	0.0160402
			0.8	0.5	0.5		0.000616223	0.00587627	0.00299313		0.000897975	0.00980039	0.0104378		1.96832e-05	5.14387e-05	5.79793e-05		0.0021454	0.00630737	0.00471076		0.00502781	0.0201291	0.016278
			0.6	0.4	0.4		0.000658077	0.00638956	0.00398282		0.000958967	0.00828255	0.0100423		1.47648e-05	6.2304e-05	4.63602e-05		0.00126351	0.00688846	0.00507183		0.0039086	0.0206424	0.0177559
			0.8	0.3	0.3		0.000919892	0.00404735	0.00265282		0.000845414	0.00742343	0.0104311		3.1793e-05	2.84317e-05	5.23189e-05		0.00162988	0.00354225	0.00469804		0.00582926	0.0125683	0.0195061
			0.6	0.4	0.3		0.00062838	0.00484175	0.00363988		0.000577505	0.00807503	0.0126932		2.10201e-05	4.23829e-05	7.05074e-05		0.00229112	0.00519696	0.00572865		0.0053693	0.0165854	0.0197953
			0.6	0.3	0.3		0.000671061	0.00526468	0.00484342		0.00061673	0.00682441	0.0122122		1.57677e-05	5.13354e-05	5.63776e-05		0.00134933	0.00567575	0.00616774		0.00417407	0.0170083	0.0215926
			0.7	0.3	0.3
			0.6	0.3	0.3		Group 1	Group 2	P	Significant?	Group 1	Group 2	P	Significant?	Group 1	Group 2	P	Significant?	Group 1	Group 2	P	Significant?	Group 1	Group 2	P	Significant?
			0.6	0.4	0.3		35S:GFP	35S:BcCrh1-1#	4.42877e-09	Yes	35S:GFP	35S:BcCrh1-2#	6.36136e-13	Yes	35S:GFP	35S:BcCrh1-2#	2.6957e-06	Yes	35S:GFP	35S:BcCrh1-2#	3.31837e-08	Yes	35S:GFP	35S:BcCrh1-2#	2.56503e-11	Yes
			0.6	0.3	0.3		35S:GFP	35S:BcCrh1-2#	8.62203e-07	Yes	35S:GFP	35S:BcCrh1-1#	2.85481e-10	Yes	35S:GFP	35S:BcCrh1-1#	0.000662681	Yes	35S:GFP	35S:BcCrh1-1#	3.33437e-06	Yes	35S:GFP	35S:BcCrh1-1#	1.68106e-07	Yes
			0.5	0.5	0.4
			0.6	0.5	0.5
			0.7	0.4	0.5
			0.7	0.5	0.5
			0.6	0.5	0.3
			0.7	0.6	0.3
			0.7	0.3	0.6
			0.8	0.3	0.5
			0.6	0.6	0.3
			0.8	0.6	0.5
			0.6	0.5	0.5
			0.6	0.6	0.6
			0.8	0.6	0.7
			0.6	0.6	0.6
			0.8	0.6	0.6
			0.7	0.6	0.6
			0.8	0.6	0.6
			0.8	0.7	0.6
			0.8	0.4	0.5
			0.8	0.4	0.5
			0.8	0.6	0.5
			0.7	0.6	0.5
			0.8
			0.8
			0.7
			0.7
			0.7
			0.8
			0.6
			0.6
			Group 1	Group 2	P	Significant?
			35S:GFP	35S:BcCrh1-1#	3.10544e-16	Yes
			35S:GFP	35S:BcCrh1-2#	8.54321e-15	Yes
			35S:BcCrh1-1#	35S:BcCrh1-2#	0.502066	No

## Sheet: Figure 5a
Transect length (μm)	GFP signal Fluorescence intensity	CMAC signal Fluorescence intensity			Transect length (μm)	GFP signal Fluorescence intensity	DAPI signal Fluorescence intensity
0	0	10			0	1	1
0.132627	1	10			0.12106	1	1
0.265255	0	10			0.24212	0	1
0.397882	2	10			0.36318	1	1
0.530509	0	10			0.48424	3	2
0.663137	1	10			0.6053	0	3
0.795764	1	10			0.72636	2	4
0.928391	1	10			0.84742	1	6
1.06102	1	10			0.968479	5	9
1.19365	0	10			1.08954	4	15
1.32627	0	10			1.2106	16	24
1.4589	1	10			1.33166	13	34
1.59153	0	10			1.45272	27	43
1.72416	1	10			1.57378	28	50
1.85678	0	10			1.69484	28	50
1.98941	1	10			1.8159	57	55
2.12204	1	10			1.93696	65	59
2.25466	1	10			2.05802	67	60
2.38729	1	10			2.17908	120	64
2.51992	1	10			2.30014	110	71
2.65255	0	10			2.4212	102	93
2.78517	1	10			2.54226	71	166
2.9178	1	10			2.66332	46	215
3.05043	0	10			2.78438	33	197
3.18306	1	10			2.90544	16	187
3.31568	1	10			3.0265	20	164
3.44831	1	10			3.14756	9	148
3.58094	1	10			3.26862	18	141
3.71356	1	10			3.38968	23	143
3.84619	1	10			3.51074	16	136
3.97882	1	10			3.6318	15	130
4.11145	1	10			3.75286	7	121
4.24407	0	11			3.87392	17	118
4.3767	2	11			3.99498	27	114
4.50933	2	12			4.11604	21	108
4.64196	3	13			4.2371	24	107
4.77458	2	14			4.35816	36	111
4.90721	2	15			4.47922	46	108
5.03984	5	17			4.60028	67	98
5.17247	12	26			4.72134	94	102
5.30509	15	31			4.8424	116	85
5.43772	22	38			4.96346	116	85
5.57035	32	40			5.08452	90	76
5.70297	22	43			5.20558	25	69
5.8356	24	44			5.32664	24	62
5.96823	29	44			5.4477	22	57
6.10086	23	44			5.56876	18	53
6.23348	19	45			5.68982	16	45
6.36611	21	45			5.81088	5	39
6.49874	24	46			5.93194	4	29
6.63137	52	48			6.053	3	15
6.76399	46	49			6.17406	2	7
6.89662	53	52			6.29512	4	4
7.02925	42	64			6.41618	1	3
7.16187	34	93			6.53724	4	1
7.2945	40	128			6.6583	0	1
7.42713	40	128			6.77936	3	1
7.55976	55	146			6.90042	0	1
7.69238	84	155			7.02148	3	1
7.82501	87	184			7.14254	7	1
7.95764	85	169			7.2636	2	1
8.09027	87	152			7.38466	2	1
8.22289	94	145			7.50572	1	1
8.35552	97	140			7.62678	1	1
8.48815	95	131			7.74784	1	1
8.62078	78	123			7.8689	0	1
8.7534	80	109			7.98996	3	1
8.88603	80	109			8.11102	3	1
9.01866	81	96			8.23208	2	1
9.15128	53	61			8.35314	0	1
9.28391	46	40			8.4742	0	1
9.41654	26	22			8.59526	2	1
9.54917	13	17			8.71632	2	1
9.68179	5	13			8.83738	1	1
9.81442	3	12
9.94705	2	12
10.0797	2	11
10.2123	2	11
10.3449	2	10
10.4776	1	10
10.6102	1	10
10.7428	1	10
10.8754	1	10
11.0081	0	10
11.1407	1	10
11.2733	1	10
11.4059	1	10
11.5386	0	10
11.6712	0	10
11.8038	1	10
11.9365	0	10
12.0691	0	10
12.2017	0	10
12.3343	0	10
12.467	1	10
12.5996	1	10
12.7322	1	10
12.8648	1	10
12.9975	1	10
13.1301	0	10
13.2627	0	10
13.3954	1	10
13.528	0	10
13.6606	1	10
13.7932	0	10
13.9259	0	10
14.0585	0	10
14.1911	0	10
14.3237	0	10

## Sheet: Figure 6b, f
	Figure 6b						Figure 6f
	Lesion diameter 72hpi (cm)						NO. Spores/plate (106)
	wt	DBcCrh1	OE-BcCrh1	OE-MBcCrh1	D/OE-MBcCrh1		wt	DBcCrh1	OE-BcCrh1	OE-MBcCrh1	D/OE-MBcCrh1
	1.3	1.5	1.2	0.9	0.5		64	72	84	72	9
	1.3	1.3	1.4	1	0.5		76	60	64	56	8
	1.5	1.5	1.5	1.2	0.4		64	72	92	80	6
	1.3	1.4	1.4	1	0.3
	1.2	1.6	1.1	1.8	0.4
	1.3	1.7	1.2	0.7	0.5
	1.5	1.5	1	1.1	0.5		Group 1	Group 2	P	Significant?
	1.3	1.3	1.1	1.1	0.6		wt	D/OE-MBcCrh1	0.000123641	Yes
	1.5	1.7	1.2	1.5	0.6		DBcCrh1	D/OE-MBcCrh1	0.000123641	Yes
	1.3	1.7	1.3	1.5	0.5		OE-MBcCrh1	D/OE-MBcCrh1	0.000972622	Yes
	1.5	1.6	1.5	1.4	0.6		OE-BcCrh1	D/OE-MBcCrh1	0.000987499	Yes
	1.3	1.5	1.4	1.3	0.6		DBcCrh1	OE-BcCrh1	0.263751	No
	1.7	1.5	1.2	0.8	0.5		wt	OE-BcCrh1	0.263751	No
	1.4	1.3	1.5	0.7	0.6		OE-BcCrh1	OE-MBcCrh1	0.383733	No
	1.5	1.3	1.2	0.8	0.4		wt	OE-MBcCrh1	0.87739	No
	1.3	1.3	1.2	0.8	0.3		DBcCrh1	OE-MBcCrh1	0.87739	No
	1.5	1.5	1.2	0.7	0.5		wt	DBcCrh1	1	No
	1.2	1.5	1.3	0.7	0.4
	1.5	1.4	1.6	0.6	0.6
	1.4	1.3	1.4	0.7	0.6
	1.5	1.4	1.5	0.9	0.6
	1.6	1.5	1.5	1	0.6
	1.6	1.5	1.7	1.3	0.5
	1.8	1.4	1.4	1.2	0.5
	1.3	1.6	1.5	0.9	0.4
	1.5	1.7	1.3	0.8	0.4
	1.5	1.5	1.5	1	0.4
	1.3	1.5	1.2	1	0.3
	1.5	1.6	1.4	0.9	0.8
	1.2	1.4	1.5	0.9	0.6
	1.5	1.5	1.6	1.1	0.5
	1.2	1.2	1.5	1.1	0.4
	1.5	1.4	1.6	0.9	0.3
	1.2	1.4	1.4	0.9	0.4
	1.4	1.4	1.6	0.9	0.5
	1.2	1.3	1.6	0.8	0.5
	1.7	1.4	1.5	0.9	0.5
	1.5	1.5	1.5	1.1	0.4
	1.5	1.3	1.4	1	0.6
	1.5	1.3	1.4	1	0.6
	1.4		1.3	1.1	0.7
	1.4		1.3	1.2	0.8
	1.3		1.6	1.1	0.3
	1.4		1.6	1	0.3
			1.7	1.1	0.6
			1.5	0.8	0.7
				0.9
				0.9
	Group 1	Group 2	P	Significant?
	DBcCrh1	D/OE-MBcCrh1	3.74631e-51	Yes
	wt	D/OE-MBcCrh1	7.12689e-50	Yes
	OE-BcCrh1	D/OE-MBcCrh1	3.24388e-47	Yes
	OE-MBcCrh1	D/OE-MBcCrh1	9.33324e-22	Yes
	DBcCrh1	OE-MBcCrh1	8.73543e-18	Yes
	wt	OE-MBcCrh1	2.5819e-16	Yes
	OE-BcCrh1	OE-MBcCrh1	3.59412e-15	Yes
	DBcCrh1	OE-BcCrh1	0.112417	No
	wt	DBcCrh1	0.200703	No
	wt	OE-BcCrh1	0.681965	No

## Sheet: Figure 7b, d, f
Figure 7b					Figure 7d					Figure 7d
NO. Spores/plate (106)					Length/width ratio					Lesion diameter 72hpi (cm)
wt	D/NP-MBcCrh1	D/OE-MBcCrh1C26AC33A	D/OE-MBcCrh1		wt	D/NP-MBcCrh1	D/OE-MBcCrh1C26AC33A	D/OE-MBcCrh1		wt	D/NP-MBcCrh1	D/OE-MBcCrh1C26AC33A	D/OE-MBcCrh1
96	80	84	13		1.78437	1.54603	1.45442	2.83171		1.8	1.6	2.2	0.2
80	88	96	13		1.92992	1.37346	1.75039	2.85582		1.7	1.4	2.4	0.3
84	88	68	15		1.84239	1.65789	1.68491	2.44089		1.6	1.6	1.8	0.5
60	64	60	6		1.83035	1.59061	1.33845	2.39683		1.7	1.5	2.1	0.5
80			11		1.52205	1.6406	1.42654	2.64294		1.7	1.5	2	0.4
60			6		1.52605	1.64258	1.30178	1.68851		1.9	1.5	1.8	0.3
64			10		1.55213	2.21404	1.62029	2.41713		1.8	1.6	1.8	0.4
			5		1.1353	1.82853	2.03051	2.00278		1.7	1.4	1.7	0.3
			12		1.43423	1.82713	1.80741	2.74923		1.7	1.6	2	0.3
			10		1.34771	1.5798	1.80031	2.32637		1.9	1.6	1.8	0.3
			9		1.84019	1.16057	1.74114	2.50526		2	1.5	1.9	0.5
			10		1.63499	1.64577	1.8015	1.82578		1.7	1.4	2.1	0.6
					1.70267	1.35161	1.70745	1.88147		1.6	1.5	1.9	0.3
					1.75484	1.8633	1.4	2.18582		1.9	1.5	1.7	0.4
Figure 7b					1.7651	1.44174	0.782297	3.09325		2.2	1.3	1.8	0.3
Group 1	Group 2	P	Significant?		1.663	1.52093	1.69174	2.46326		1.8	1.3	1.5	0.3
D/NP-MBcCrh1	D/OE-MBcCrh1	7.72351e-12	Yes		1.85303	1.73333	1.95345	2.25769		1.9	1.4	1.8	0.5
wt	D/OE-MBcCrh1	1.21088e-11	Yes		1.54866	1.38584	1.94494	2.67622		2.2	1.3	2	0.5
D/OE-MBcCrh1C26AC33A	D/OE-MBcCrh1	7.35581e-10	Yes		1.58625	1.93262	1.42283	2.27911		2.2	1.3	1.8	0.6
wt	D/NP-MBcCrh1	0.544384	No		2.12157	1.50912	1.62665	1.75437		1.9	1.3	1.7	0.6
D/NP-MBcCrh1	D/OE-MBcCrh1C26AC33A	0.770957	No		1.70501	1.61207	1.61043	3.18831		2	1.3	1.8	0.4
wt	D/OE-MBcCrh1C26AC33A	0.820299	No		1.42346	1.82181	1.44068	3.30702		2	1.4	1.8	0.4
					1.24544	1.63827	1.43965	3.13673		1.8	1.7	2	0.4
					1.3817	1.5798	1.74257	2.13015		2.2	1.7	1.8	0.3
					1.78346	1.94055	1.4914	2.07669		2.1	1.7	2	0.3
Figure 7d					1.86531	1.43099	1.58309	2.76552		1.8	1.6	1.8	0.4
Group 1	Group 2	P	Significant?		1.78346	2.15433	1.7	2.56604		2.1	1.7	2	0.2
D/OE-MBcCrh1C26AC33A	D/OE-MBcCrh1	1.60472e-16	Yes		1.31595	1.50535	1.47207	2.27068		2	1.6	1.8	0.3
D/NP-MBcCrh1	D/OE-MBcCrh1	2.8989e-14	Yes		1.33455	1.15981	1.43357	2.70396		2.1	1.6	1.8	0.4
wt	D/OE-MBcCrh1	6.71446e-14	Yes		1.26958	1.69925	1.7687	3.08431		1.8	1.5	1.7	0.3
D/NP-MBcCrh1	D/OE-MBcCrh1C26AC33A	0.156667	No			1.49117	1.36146	2.70957		1.7	1.7	1.8	0.2
wt	D/NP-MBcCrh1	0.34366	No			2.48976	2.08871	1.98068		1.9	1.8	1.8	0.2
wt	D/OE-MBcCrh1C26AC33A	0.673609	No			1.39668	1.44274	2.42664		2	1.7		0.2
						1.58603	1.75415			2.1	1.6		0.3
						2.08461	1.44231			1.8	1.6		0.5
Figure 7e						1.92399	1.59091			1.8	1.7		0.5
Group 1	Group 2	P	Significant?			1.92705	1.44195			1.9	1.9		0.6
wt	D/OE-MBcCrh1	4.52585e-94	Yes			1.59296	1.3747			1.9	1.7		0.6
D/OE-MBcCrh1C26AC33A	D/OE-MBcCrh1	1.26823e-75	Yes			2.01955				1.8	0.8		0.4
D/NP-MBcCrh1	D/OE-MBcCrh1	2.28021e-55	Yes			2.13565				1.8	0.9		0.3
wt	D/NP-MBcCrh1	3.32197e-19	Yes			1.83556				2.2	0.8		0.3
D/NP-MBcCrh1	D/OE-MBcCrh1C26AC33A	9.6139e-13	Yes			1.04033				1.8	0.7		0.3
wt	D/OE-MBcCrh1C26AC33A	0.554084	No							2	1.1		0.4
										1.7	0.9		0.4
										1.8	0.8		0.4
										1.8	0.8		0.3
										1.8	1.3		0.4
										1.8	1.3		0.3
										1.8	1.4		0.4
										2.1	1.3		0.3
										1.8	1.3		0.4
										2.3	1.3		0.3
										2.2	1.3		0.3
										1.9	1.4		0.4
										1.8			0.2
										1.8			0.3
													0.3
													0.2
													0.3
													0.3
													0.5
													0.4
													0.4
													0.4
													0.3
													0.5
													0.5
													0.4
													0.3
													0.3

## Sheet: Figure 8b, c
	Figure 8b
	Figure 8c

## Sheet: Supplementary Fig. 5b
Trypan blue staining Intensity
EV	BcCrh121-391	MBcCrh121-391	SPPR3-BcCrh121–391	SPPR3-MBcCrh121–391	BcCrh11-391	BcCrh11-284	BcCrh11-214	BcCrh11-144	BcCrh11-74	BcCrh121-74	BcCrh175-144	BcCrh1145-391	SPPR3-BcCrh175-144	BcCrh175-109	BcCrh1110-144	BcCrh193-127	BcCrh193-113	MBcCrh193-127	BcCrh1C26AC33A	CBL1n-BcCrh121-391	NLS-BcCrh121-391	NLS-BcCrh121-391
76.3359	322.581	263.158	238.095	357.143	400	400	256.41	434.783	72.9927	78.7402	238.095	67.5676	79.3651	75.7576	70.922	238.095	76.9231	243.902	333.333	312.5	75.7576	285.714
82.6446	370.37	400	263.158	312.5	416.667	357.143	370.37	384.615	68.0272	69.9301	263.158	73.5294	69.4444	76.9231	73.5294	232.558	80.6452	370.37	400	263.158	82.6446	238.095
75.7576	344.828	243.902	400	285.714	277.778	227.273	263.158	232.558	75.188	77.5194	322.581	69.9301	75.188	81.3008	75.7576	454.545	76.9231	208.333	416.667	344.828	79.3651	384.615
81.9672	303.03	263.158	238.095	243.902	277.778	217.391	303.03	303.03	72.4638	75.188	263.158	73.5294	80.6452	75.188	75.188	322.581	74.0741	370.37	263.158	243.902	78.7402	294.118
81.9672	270.27	204.082	263.158	285.714	270.27	227.273	384.615	238.095	75.7576	75.7576	294.118	90.0901	77.5194	72.9927	69.4444	312.5	72.9927	256.41	294.118	222.222	77.5194	312.5
79.3651	243.902	277.778	400	370.37	384.615	243.902	277.778	500	75.7576	75.188	250	80	82.6446	75.188	80	303.03	70.922	227.273	250	344.828	75.7576	303.03
87.7193	263.158	263.158	256.41	370.37	476.19	416.667	238.095	384.615	79.3651	78.7402	263.158	73.5294	78.7402	73.5294	75.188	285.714	79.3651	208.333	256.41	312.5	80	344.828
75.7576	222.222	243.902	270.27	333.333	303.03	344.828	434.783	344.828	74.6269	75.188	312.5	75.188	72.4638	74.0741	80	294.118	74.6269	222.222	243.902	277.778	72.4638	263.158
75.7576	333.333	277.778	222.222	256.41	217.391	500	227.273	357.143	71.9424	68.9655	250	89.2857	75.7576	90.0901	77.5194	322.581	75.188	303.03	277.778	263.158	71.9424	243.902
85.4701	344.828	400	384.615	250	312.5	454.545	357.143	208.333	83.3333	79.3651	370.37	80	74.6269	73.5294	75.188	285.714	83.3333	243.902	243.902	270.27	86.9565	285.714
								Group 1	Group 2	P	Significant?
								BcCrh1110-144	CBL1n-BcCrh121-391	4.57071e-12	Yes
								BcCrh11-74	CBL1n-BcCrh121-391	4.57921e-12	Yes
								BcCrh121-74	CBL1n-BcCrh121-391	4.65934e-12	Yes
								BcCrh193-113	CBL1n-BcCrh121-391	5.10188e-12	Yes
								SPPR3-BcCrh175-144	CBL1n-BcCrh121-391	5.19863e-12	Yes
								BcCrh175-109	CBL1n-BcCrh121-391	5.59899e-12	Yes
								BcCrh175-144	BcCrh1110-144	5.87652e-12	Yes
								BcCrh11-74	BcCrh175-144	5.88485e-12	Yes
								BcCrh121-74	BcCrh175-144	5.99137e-12	Yes
								BcCrh175-144	BcCrh193-113	6.5666e-12	Yes
								BcCrh1145-391	CBL1n-BcCrh121-391	6.68045e-12	Yes
								BcCrh175-144	SPPR3-BcCrh175-144	6.69175e-12	Yes
								EV	CBL1n-BcCrh121-391	7.10115e-12	Yes
								BcCrh175-144	BcCrh175-109	7.20657e-12	Yes
								BcCrh175-144	BcCrh1145-391	8.59578e-12	Yes
								EV	BcCrh175-144	9.17165e-12	Yes
								SPPR3-MBcCrh121–391	BcCrh11-74	1.66427e-11	Yes
								SPPR3-MBcCrh121–391	BcCrh1110-144	1.67081e-11	Yes
								SPPR3-MBcCrh121–391	BcCrh121-74	1.69845e-11	Yes
								SPPR3-MBcCrh121–391	BcCrh193-113	1.84032e-11	Yes
								SPPR3-MBcCrh121–391	SPPR3-BcCrh175-144	1.8689e-11	Yes
								SPPR3-MBcCrh121–391	BcCrh175-109	1.97565e-11	Yes
								SPPR3-MBcCrh121–391	BcCrh1145-391	2.25176e-11	Yes
								BcCrh121-391	BcCrh11-74	2.37775e-11	Yes
								BcCrh121-391	BcCrh1110-144	2.38832e-11	Yes
								BcCrh121-391	BcCrh121-74	2.42835e-11	Yes
								EV	SPPR3-MBcCrh121–391	2.46526e-11	Yes
								BcCrh121-391	BcCrh193-113	2.63462e-11	Yes
								BcCrh121-391	SPPR3-BcCrh175-144	2.67594e-11	Yes
								BcCrh121-391	BcCrh175-109	2.82899e-11	Yes
								BcCrh121-391	BcCrh1145-391	3.22439e-11	Yes
								EV	BcCrh121-391	3.54619e-11	Yes
								BcCrh11-74	BcCrh193-127	5.9241e-10	Yes
								BcCrh1110-144	BcCrh193-127	5.98652e-10	Yes
								BcCrh121-74	BcCrh193-127	6.076e-10	Yes
								BcCrh193-127	BcCrh193-127	6.55572e-10	Yes
								SPPR3-BcCrh175-144	BcCrh193-127	6.64241e-10	Yes
								BcCrh175-109	BcCrh193-127	6.91576e-10	Yes
								BcCrh1145-391	BcCrh193-127	7.58661e-10	Yes
								EV	BcCrh193-127	8.64884e-10	Yes
								BcCrh11-74	BcCrh1C26AC33A	2.21598e-09	Yes
								BcCrh1110-144	BcCrh1C26AC33A	2.24318e-09	Yes
								BcCrh121-74	BcCrh1C26AC33A	2.27658e-09	Yes
								BcCrh193-113	BcCrh1C26AC33A	2.45776e-09	Yes
								SPPR3-BcCrh175-144	BcCrh1C26AC33A	2.48963e-09	Yes
								BcCrh175-109	BcCrh1C26AC33A	2.58519e-09	Yes
								BcCrh1145-391	BcCrh1C26AC33A	2.8164e-09	Yes
								EV	BcCrh1C26AC33A	3.24957e-09	Yes
								BcCrh11-214	BcCrh11-74	3.99995e-09	Yes
								BcCrh11-214	BcCrh1110-144	4.05101e-09	Yes
								BcCrh11-214	BcCrh121-74	4.10652e-09	Yes
								BcCrh11-214	BcCrh193-113	4.40968e-09	Yes
								BcCrh11-214	SPPR3-BcCrh175-144	4.46156e-09	Yes
								BcCrh11-214	BcCrh175-109	4.60942e-09	Yes
								BcCrh11-214	BcCrh1145-391	4.96089e-09	Yes
								EV	BcCrh11-214	5.71718e-09	Yes
								MBcCrh121-391	BcCrh11-74	7.07791e-09	Yes
								MBcCrh121-391	BcCrh1110-144	7.1755e-09	Yes
								MBcCrh121-391	BcCrh121-74	7.28641e-09	Yes
								MBcCrh121-391	BcCrh193-113	7.8932e-09	Yes
								MBcCrh121-391	SPPR3-BcCrh175-144	7.99851e-09	Yes
								BcCrh11-391	BcCrh11-74	8.16907e-09	Yes
								BcCrh11-391	BcCrh1110-144	8.27428e-09	Yes
								MBcCrh121-391	BcCrh175-109	8.30495e-09	Yes
								BcCrh11-391	BcCrh121-74	8.37471e-09	Yes
								BcCrh11-391	BcCrh193-113	8.92729e-09	Yes
								BcCrh11-391	SPPR3-BcCrh175-144	9.01869e-09	Yes
								MBcCrh121-391	BcCrh1145-391	9.04163e-09	Yes
								BcCrh11-391	BcCrh175-109	9.26255e-09	Yes
								BcCrh11-391	BcCrh1145-391	9.82883e-09	Yes
								EV	MBcCrh121-391	1.05678e-08	Yes
								EV	BcCrh11-391	1.12678e-08	Yes
								BcCrh11-74	MBcCrh193-127	1.34673e-08	Yes
								BcCrh1110-144	MBcCrh193-127	1.36672e-08	Yes
								BcCrh121-74	MBcCrh193-127	1.38963e-08	Yes
								BcCrh193-113	MBcCrh193-127	1.51541e-08	Yes
								SPPR3-MBcCrh121–391	BcCrh11-74	1.51903e-08	Yes
								SPPR3-MBcCrh121–391	MBcCrh193-127	1.53735e-08	Yes
								SPPR3-MBcCrh121–391	BcCrh1110-144	1.54081e-08	Yes
								SPPR3-MBcCrh121–391	BcCrh121-74	1.56288e-08	Yes
								BcCrh175-109	MBcCrh193-127	1.60151e-08	Yes
								SPPR3-MBcCrh121–391	BcCrh193-113	1.68444e-08	Yes
								SPPR3-MBcCrh121–391	SPPR3-BcCrh175-144	1.70496e-08	Yes
								BcCrh1145-391	MBcCrh193-127	1.75657e-08	Yes
								SPPR3-MBcCrh121–391	BcCrh175-109	1.76152e-08	Yes
								SPPR3-MBcCrh121–391	BcCrh1145-391	1.89495e-08	Yes
								EV	MBcCrh193-127	2.0791e-08	Yes
								EV	SPPR3-MBcCrh121–391	2.21355e-08	Yes
								BcCrh11-144	BcCrh11-74	5.47583e-08	Yes
								BcCrh11-144	BcCrh1110-144	5.55065e-08	Yes
								BcCrh11-144	BcCrh121-74	5.61276e-08	Yes
								BcCrh11-144	BcCrh193-113	5.95864e-08	Yes
								BcCrh11-144	SPPR3-BcCrh175-144	6.01366e-08	Yes
								BcCrh11-144	BcCrh175-109	6.14786e-08	Yes
								BcCrh11-144	BcCrh1145-391	6.45067e-08	Yes
								EV	BcCrh11-144	7.40883e-08	Yes
								BcCrh11-284	BcCrh11-74	2.51671e-07	Yes
								BcCrh11-284	BcCrh1110-144	2.55199e-07	Yes
								BcCrh11-284	BcCrh121-74	2.57905e-07	Yes
								BcCrh11-284	BcCrh193-113	2.73086e-07	Yes
								BcCrh11-284	SPPR3-BcCrh175-144	2.75442e-07	Yes
								BcCrh11-284	BcCrh175-109	2.80839e-07	Yes
								BcCrh11-284	BcCrh1145-391	2.92766e-07	Yes
								EV	BcCrh11-284	3.36319e-07	Yes

## Sheet: Supplementary Fig. 6
				Supplementary Fig. 6b

[truncated: 4 more sheets: Supplementary Fig. 7, Supplementary Fig. 9a-8c, 9e, Supplementary Fig. 10, Supplementary Fig. 11]
